# Supplementary material for: Chinese herbal medicine for the treatment of children with cerebral palsy: a meta-analysis of randomized controlled trials with core herbs exploration
Source: Front Pharmacol. 2025 Feb 26;16:1500095. doi: 10.3389/fphar.2025.1500095 (PMC11897310; doi:10.3389/fphar.2025.1500095)
Supplement: Supplementary file 2 [file Table2.xlsx]

## Sheet: 工作表1
Consequence	Antecedent	support(%)	confidence	lift
Glycyrrhiza uralensis Fisch. ex DC.	Poria cocos (Schw.) Wolf	100	47.059	1.7
Glycyrrhiza uralensis Fisch. ex DC.	Paeonia lactiflora Pall.	100	35.294	1.7
Poria cocos (Schw.) Wolf	Paeonia lactiflora Pall.	100	35.294	2.125
Pheretima aspergillum (perrier)	Codonopsis pilosula (Franch.) Nannf.	100	29.412	2.4286
Glycyrrhiza uralensis Fisch. ex DC.	Codonopsis pilosula (Franch.) Nannf.	100	29.412	1.7
Angelica sinensis (Oliv.) Diels	Cinnamomum cassia (L.) J.Presl	100	29.412	2.125
Polygala tenuifolia Willd.	Codonopsis pilosula (Franch.) Nannf.	100	29.412	2.4286
Pheretima aspergillum (perrier)	Whitmania acranulata Whitman	100	23.529	2.4286
Pheretima aspergillum (perrier)	Peaonia veitchii Lynch	100	23.529	2.4286
Pheretima aspergillum (perrier)	Spatholobus suberectus Dunn	100	23.529	2.4286
Cinnamomum cassia (L.) J.Presl	Whitmania acranulata Whitman	100	23.529	3.4
Cinnamomum cassia (L.) J.Presl	Peaonia veitchii Lynch	100	23.529	3.4
Cinnamomum cassia (L.) J.Presl	Spatholobus suberectus Dunn	100	23.529	3.4
Whitmania acranulata Whitman	Peaonia veitchii Lynch	100	23.529	4.25
Whitmania acranulata Whitman	Spatholobus suberectus Dunn	100	23.529	4.25
Glycyrrhiza uralensis Fisch. ex DC.	Whitmania acranulata Whitman	100	23.529	1.7
Glycyrrhiza uralensis Fisch. ex DC.	Peaonia veitchii Lynch	100	23.529	1.7
Glycyrrhiza uralensis Fisch. ex DC.	Spatholobus suberectus Dunn	100	23.529	1.7
Angelica sinensis (Oliv.) Diels	Whitmania acranulata Whitman	100	23.529	2.125
Angelica sinensis (Oliv.) Diels	Peaonia veitchii Lynch	100	23.529	2.125
Angelica sinensis (Oliv.) Diels	Spatholobus suberectus Dunn	100	23.529	2.125
Paeonia lactiflora Pall.	Whitmania acranulata Whitman	100	23.529	2.8333
Paeonia lactiflora Pall.	Peaonia veitchii Lynch	100	23.529	2.8333
Paeonia lactiflora Pall.	Spatholobus suberectus Dunn	100	23.529	2.8333
Alpinia oxyphylla Miq.	Whitmania acranulata Whitman	100	23.529	2.8333
Alpinia oxyphylla Miq.	Peaonia veitchii Lynch	100	23.529	2.8333
Alpinia oxyphylla Miq.	Spatholobus suberectus Dunn	100	23.529	2.8333
Poria cocos (Schw.) Wolf	Whitmania acranulata Whitman	100	23.529	2.125
Poria cocos (Schw.) Wolf	Peaonia veitchii Lynch	100	23.529	2.125
Poria cocos (Schw.) Wolf	Spatholobus suberectus Dunn	100	23.529	2.125
Peaonia veitchii Lynch	Whitmania acranulata Whitman	100	23.529	4.25
Peaonia veitchii Lynch	Spatholobus suberectus Dunn	100	23.529	4.25
Polygala tenuifolia Willd.	Whitmania acranulata Whitman	100	23.529	2.4286
Polygala tenuifolia Willd.	Peaonia veitchii Lynch	100	23.529	2.4286
Polygala tenuifolia Willd.	Spatholobus suberectus Dunn	100	23.529	2.4286
Spatholobus suberectus Dunn	Whitmania acranulata Whitman	100	23.529	4.25
Spatholobus suberectus Dunn	Peaonia veitchii Lynch	100	23.529	4.25
Astragalus mongholicus Bunge	Whitmania acranulata Whitman	100	23.529	1.8889
Astragalus mongholicus Bunge	Peaonia veitchii Lynch	100	23.529	1.8889
Astragalus mongholicus Bunge	Spatholobus suberectus Dunn	100	23.529	1.8889
Codonopsis pilosula (Franch.) Nannf.	Whitmania acranulata Whitman	100	23.529	3.4
Codonopsis pilosula (Franch.) Nannf.	Peaonia veitchii Lynch	100	23.529	3.4
Codonopsis pilosula (Franch.) Nannf.	Spatholobus suberectus Dunn	100	23.529	3.4
Rehmannia glutinosa (Gaertn.) DC.	Dioscorea oppositifolia L.	100	17.647	3.4
Achyranthes bidentata Blume	Arisaema erubescens (Wall.) Schott	100	17.647	3.4
Glycyrrhiza uralensis Fisch. ex DC.	Atractylodes macrocephala Koidz.	100	17.647	1.7
Angelica sinensis (Oliv.) Diels	Rheum palmatum L.	100	17.647	2.125
Angelica sinensis (Oliv.) Diels	Arisaema erubescens (Wall.) Schott	100	17.647	2.125
Acorus calamus var. angustatus Besser	Rheum palmatum L.	100	17.647	2.4286
Acorus calamus var. angustatus Besser	Trichosanthes kirilowii Maxim.	100	17.647	2.4286
Poria cocos (Schw.) Wolf	Atractylodes macrocephala Koidz.	100	17.647	2.125
Astragalus mongholicus Bunge	Rheum palmatum L.	100	17.647	1.8889
Chinemys reevesii (Gray)	Panax ginseng C.A.Mey.	100	17.647	4.25
Chinemys reevesii (Gray)	Cervus nippon Temminck	100	17.647	4.25
Astragalus mongholicus Bunge	Angelica sinensis (Oliv.) Diels	87.5	41.176	1.6528
Glycyrrhiza uralensis Fisch. ex DC.	Pheretima aspergillum (perrier)	85.7	35.294	1.4571
Astragalus mongholicus Bunge	Pheretima aspergillum (perrier)	85.7	35.294	1.619
Pheretima aspergillum (perrier)	Paeonia lactiflora Pall.	83.3	29.412	2.0238
Pheretima aspergillum (perrier)	Alpinia oxyphylla Miq.	83.3	29.412	2.0238
Glycyrrhiza uralensis Fisch. ex DC.	Alpinia oxyphylla Miq.	83.3	29.412	1.4167
Angelica sinensis (Oliv.) Diels	Paeonia lactiflora Pall.	83.3	29.412	1.7708
Angelica sinensis (Oliv.) Diels	Alpinia oxyphylla Miq.	83.3	29.412	1.7708
Paeonia lactiflora Pall.	Alpinia oxyphylla Miq.	83.3	29.412	2.3611
Alpinia oxyphylla Miq.	Paeonia lactiflora Pall.	83.3	29.412	2.3611
Poria cocos (Schw.) Wolf	Alpinia oxyphylla Miq.	83.3	29.412	1.7708
Polygala tenuifolia Willd.	Alpinia oxyphylla Miq.	83.3	29.412	2.0238
Astragalus mongholicus Bunge	Paeonia lactiflora Pall.	83.3	29.412	1.5741
Astragalus mongholicus Bunge	Alpinia oxyphylla Miq.	83.3	29.412	1.5741
Poria cocos (Schw.) Wolf	Glycyrrhiza uralensis Fisch. ex DC.	80	47.059	1.7
Pheretima aspergillum (perrier)	Cinnamomum cassia (L.) J.Presl	80	23.529	1.9429
Cinnamomum cassia (L.) J.Presl	Codonopsis pilosula (Franch.) Nannf.	80	23.529	2.72
Whitmania acranulata Whitman	Cinnamomum cassia (L.) J.Presl	80	23.529	3.4
Whitmania acranulata Whitman	Codonopsis pilosula (Franch.) Nannf.	80	23.529	3.4
Glycyrrhiza uralensis Fisch. ex DC.	Cinnamomum cassia (L.) J.Presl	80	23.529	1.36
Angelica sinensis (Oliv.) Diels	Achyranthes bidentata Blume	80	23.529	1.7
Angelica sinensis (Oliv.) Diels	Codonopsis pilosula (Franch.) Nannf.	80	23.529	1.7
Paeonia lactiflora Pall.	Cinnamomum cassia (L.) J.Presl	80	23.529	2.2667
Paeonia lactiflora Pall.	Codonopsis pilosula (Franch.) Nannf.	80	23.529	2.2667
Alpinia oxyphylla Miq.	Cinnamomum cassia (L.) J.Presl	80	23.529	2.2667
Alpinia oxyphylla Miq.	Codonopsis pilosula (Franch.) Nannf.	80	23.529	2.2667
Acorus calamus var. angustatus Besser	Rehmannia glutinosa (Gaertn.) DC.	80	23.529	1.9429
Poria cocos (Schw.) Wolf	Cinnamomum cassia (L.) J.Presl	80	23.529	1.7
Poria cocos (Schw.) Wolf	Codonopsis pilosula (Franch.) Nannf.	80	23.529	1.7
Peaonia veitchii Lynch	Cinnamomum cassia (L.) J.Presl	80	23.529	3.4
Peaonia veitchii Lynch	Codonopsis pilosula (Franch.) Nannf.	80	23.529	3.4
Polygala tenuifolia Willd.	Cinnamomum cassia (L.) J.Presl	80	23.529	1.9429
Spatholobus suberectus Dunn	Cinnamomum cassia (L.) J.Presl	80	23.529	3.4
Spatholobus suberectus Dunn	Codonopsis pilosula (Franch.) Nannf.	80	23.529	3.4
Astragalus mongholicus Bunge	Cinnamomum cassia (L.) J.Presl	80	23.529	1.5111
Astragalus mongholicus Bunge	Achyranthes bidentata Blume	80	23.529	1.5111
Astragalus mongholicus Bunge	Codonopsis pilosula (Franch.) Nannf.	80	23.529	1.5111
Codonopsis pilosula (Franch.) Nannf.	Cinnamomum cassia (L.) J.Presl	80	23.529	2.72
Angelica sinensis (Oliv.) Diels	Astragalus mongholicus Bunge	77.8	41.176	1.6528
Paeonia lactiflora Pall.	Poria cocos (Schw.) Wolf	75	35.294	2.125
Panax ginseng C.A.Mey.	Chinemys reevesii (Gray)	75	17.647	4.25
Rehmannia glutinosa (Gaertn.) DC.	Chinemys reevesii (Gray)	75	17.647	2.55
Cervus nippon Temminck	Chinemys reevesii (Gray)	75	17.647	4.25
Pheretima aspergillum (perrier)	Polygala tenuifolia Willd.	71.4	29.412	1.7347
Glycyrrhiza uralensis Fisch. ex DC.	Polygala tenuifolia Willd.	71.4	29.412	1.2143
Angelica sinensis (Oliv.) Diels	Pheretima aspergillum (perrier)	71.4	29.412	1.5179
Paeonia lactiflora Pall.	Pheretima aspergillum (perrier)	71.4	29.412	2.0238
Alpinia oxyphylla Miq.	Pheretima aspergillum (perrier)	71.4	29.412	2.0238
Alpinia oxyphylla Miq.	Polygala tenuifolia Willd.	71.4	29.412	2.0238
Poria cocos (Schw.) Wolf	Pheretima aspergillum (perrier)	71.4	29.412	1.5179
Polygala tenuifolia Willd.	Pheretima aspergillum (perrier)	71.4	29.412	1.7347
Codonopsis pilosula (Franch.) Nannf.	Pheretima aspergillum (perrier)	71.4	29.412	2.4286
Codonopsis pilosula (Franch.) Nannf.	Polygala tenuifolia Willd.	71.4	29.412	2.4286
Pheretima aspergillum (perrier)	Astragalus mongholicus Bunge	66.7	35.294	1.619
Glycyrrhiza uralensis Fisch. ex DC.	Astragalus mongholicus Bunge	66.7	35.294	1.1333
Cinnamomum cassia (L.) J.Presl	Paeonia lactiflora Pall.	66.7	23.529	2.2667
Cinnamomum cassia (L.) J.Presl	Alpinia oxyphylla Miq.	66.7	23.529	2.2667
Whitmania acranulata Whitman	Paeonia lactiflora Pall.	66.7	23.529	2.8333
Whitmania acranulata Whitman	Alpinia oxyphylla Miq.	66.7	23.529	2.8333
Peaonia veitchii Lynch	Paeonia lactiflora Pall.	66.7	23.529	2.8333
Peaonia veitchii Lynch	Alpinia oxyphylla Miq.	66.7	23.529	2.8333
Polygala tenuifolia Willd.	Paeonia lactiflora Pall.	66.7	23.529	1.619
Spatholobus suberectus Dunn	Paeonia lactiflora Pall.	66.7	23.529	2.8333
Spatholobus suberectus Dunn	Alpinia oxyphylla Miq.	66.7	23.529	2.8333
Codonopsis pilosula (Franch.) Nannf.	Paeonia lactiflora Pall.	66.7	23.529	2.2667
Codonopsis pilosula (Franch.) Nannf.	Alpinia oxyphylla Miq.	66.7	23.529	2.2667
Pheretima aspergillum (perrier)	Angelica sinensis (Oliv.) Diels	62.5	29.412	1.5179
Pheretima aspergillum (perrier)	Poria cocos (Schw.) Wolf	62.5	29.412	1.5179
Cinnamomum cassia (L.) J.Presl	Angelica sinensis (Oliv.) Diels	62.5	29.412	2.125
Glycyrrhiza uralensis Fisch. ex DC.	Angelica sinensis (Oliv.) Diels	62.5	29.412	1.0625
Angelica sinensis (Oliv.) Diels	Poria cocos (Schw.) Wolf	62.5	29.412	1.3281
Paeonia lactiflora Pall.	Angelica sinensis (Oliv.) Diels	62.5	29.412	1.7708
Alpinia oxyphylla Miq.	Angelica sinensis (Oliv.) Diels	62.5	29.412	1.7708
Alpinia oxyphylla Miq.	Poria cocos (Schw.) Wolf	62.5	29.412	1.7708
Poria cocos (Schw.) Wolf	Angelica sinensis (Oliv.) Diels	62.5	29.412	1.3281
Astragalus mongholicus Bunge	Poria cocos (Schw.) Wolf	62.5	29.412	1.1806
Pheretima aspergillum (perrier)	Glycyrrhiza uralensis Fisch. ex DC.	60	35.294	1.4571
Paeonia lactiflora Pall.	Glycyrrhiza uralensis Fisch. ex DC.	60	35.294	1.7
Astragalus mongholicus Bunge	Glycyrrhiza uralensis Fisch. ex DC.	60	35.294	1.1333
Dioscorea oppositifolia L.	Rehmannia glutinosa (Gaertn.) DC.	60	17.647	3.4
Glycyrrhiza uralensis Fisch. ex DC.	Rehmannia glutinosa (Gaertn.) DC.	60	17.647	1.02
Arisaema erubescens (Wall.) Schott	Achyranthes bidentata Blume	60	17.647	3.4
Polygala tenuifolia Willd.	Rehmannia glutinosa (Gaertn.) DC.	60	17.647	1.4571
Chinemys reevesii (Gray)	Rehmannia glutinosa (Gaertn.) DC.	60	17.647	2.55
Cinnamomum cassia (L.) J.Presl	Pheretima aspergillum (perrier)	57.1	23.529	1.9429
Cinnamomum cassia (L.) J.Presl	Polygala tenuifolia Willd.	57.1	23.529	1.9429
Whitmania acranulata Whitman	Pheretima aspergillum (perrier)	57.1	23.529	2.4286
Whitmania acranulata Whitman	Polygala tenuifolia Willd.	57.1	23.529	2.4286
Rehmannia glutinosa (Gaertn.) DC.	Acorus calamus var. angustatus Besser	57.1	23.529	1.9429
Angelica sinensis (Oliv.) Diels	Polygala tenuifolia Willd.	57.1	23.529	1.2143
Paeonia lactiflora Pall.	Polygala tenuifolia Willd.	57.1	23.529	1.619
Poria cocos (Schw.) Wolf	Polygala tenuifolia Willd.	57.1	23.529	1.2143
Peaonia veitchii Lynch	Pheretima aspergillum (perrier)	57.1	23.529	2.4286
Peaonia veitchii Lynch	Polygala tenuifolia Willd.	57.1	23.529	2.4286
Spatholobus suberectus Dunn	Pheretima aspergillum (perrier)	57.1	23.529	2.4286
Spatholobus suberectus Dunn	Polygala tenuifolia Willd.	57.1	23.529	2.4286
Astragalus mongholicus Bunge	Polygala tenuifolia Willd.	57.1	23.529	1.0794
Paeonia lactiflora Pall.	Astragalus mongholicus Bunge	55.6	29.412	1.5741
Alpinia oxyphylla Miq.	Astragalus mongholicus Bunge	55.6	29.412	1.5741
Poria cocos (Schw.) Wolf	Astragalus mongholicus Bunge	55.6	29.412	1.1806
Angelica sinensis (Oliv.) Diels	Glycyrrhiza uralensis Fisch. ex DC.	50	29.412	1.0625
Alpinia oxyphylla Miq.	Glycyrrhiza uralensis Fisch. ex DC.	50	29.412	1.4167
Polygala tenuifolia Willd.	Glycyrrhiza uralensis Fisch. ex DC.	50	29.412	1.2143
Codonopsis pilosula (Franch.) Nannf.	Glycyrrhiza uralensis Fisch. ex DC.	50	29.412	1.7
Cinnamomum cassia (L.) J.Presl	Poria cocos (Schw.) Wolf	50	23.529	1.7
Whitmania acranulata Whitman	Angelica sinensis (Oliv.) Diels	50	23.529	2.125
Whitmania acranulata Whitman	Poria cocos (Schw.) Wolf	50	23.529	2.125
Achyranthes bidentata Blume	Angelica sinensis (Oliv.) Diels	50	23.529	1.7
Peaonia veitchii Lynch	Angelica sinensis (Oliv.) Diels	50	23.529	2.125
Peaonia veitchii Lynch	Poria cocos (Schw.) Wolf	50	23.529	2.125
Polygala tenuifolia Willd.	Angelica sinensis (Oliv.) Diels	50	23.529	1.2143
Polygala tenuifolia Willd.	Poria cocos (Schw.) Wolf	50	23.529	1.2143
Spatholobus suberectus Dunn	Angelica sinensis (Oliv.) Diels	50	23.529	2.125
Spatholobus suberectus Dunn	Poria cocos (Schw.) Wolf	50	23.529	2.125
Codonopsis pilosula (Franch.) Nannf.	Angelica sinensis (Oliv.) Diels	50	23.529	1.7
Codonopsis pilosula (Franch.) Nannf.	Poria cocos (Schw.) Wolf	50	23.529	1.7
Cinnamomum cassia (L.) J.Presl	Astragalus mongholicus Bunge	44.4	23.529	1.5111
Whitmania acranulata Whitman	Astragalus mongholicus Bunge	44.4	23.529	1.8889
Achyranthes bidentata Blume	Astragalus mongholicus Bunge	44.4	23.529	1.5111
Peaonia veitchii Lynch	Astragalus mongholicus Bunge	44.4	23.529	1.8889
Polygala tenuifolia Willd.	Astragalus mongholicus Bunge	44.4	23.529	1.0794
Spatholobus suberectus Dunn	Astragalus mongholicus Bunge	44.4	23.529	1.8889
Codonopsis pilosula (Franch.) Nannf.	Astragalus mongholicus Bunge	44.4	23.529	1.5111
Rheum palmatum L.	Acorus calamus var. angustatus Besser	42.9	17.647	2.4286
Trichosanthes kirilowii Maxim.	Acorus calamus var. angustatus Besser	42.9	17.647	2.4286
Rehmannia glutinosa (Gaertn.) DC.	Polygala tenuifolia Willd.	42.9	17.647	1.4571
Acorus calamus var. angustatus Besser	Polygala tenuifolia Willd.	42.9	17.647	1.0408
Polygala tenuifolia Willd.	Acorus calamus var. angustatus Besser	42.9	17.647	1.0408
Cinnamomum cassia (L.) J.Presl	Glycyrrhiza uralensis Fisch. ex DC.	40	23.529	1.36
Whitmania acranulata Whitman	Glycyrrhiza uralensis Fisch. ex DC.	40	23.529	1.7
Peaonia veitchii Lynch	Glycyrrhiza uralensis Fisch. ex DC.	40	23.529	1.7
Spatholobus suberectus Dunn	Glycyrrhiza uralensis Fisch. ex DC.	40	23.529	1.7
Rheum palmatum L.	Angelica sinensis (Oliv.) Diels	37.5	17.647	2.125
Atractylodes macrocephala Koidz.	Poria cocos (Schw.) Wolf	37.5	17.647	2.125
Arisaema erubescens (Wall.) Schott	Angelica sinensis (Oliv.) Diels	37.5	17.647	2.125
Rheum palmatum L.	Astragalus mongholicus Bunge	33.3	17.647	1.8889
Rehmannia glutinosa (Gaertn.) DC.	Glycyrrhiza uralensis Fisch. ex DC.	30	17.647	1.02
Atractylodes macrocephala Koidz.	Glycyrrhiza uralensis Fisch. ex DC.	30	17.647	1.7
