# Supplementary material for: Chinese herbal medicine for the treatment of children with cerebral palsy: a meta-analysis of randomized controlled trials with core herbs exploration
Source: Front Pharmacol. 2025 Feb 26;16:1500095. doi: 10.3389/fphar.2025.1500095 (PMC11897310; doi:10.3389/fphar.2025.1500095)
Supplement: Supplementary file 4 [file Table3.xlsx]

## Sheet: 工作表1
Chinese name	prevalence	Scientific name
茯苓	47.0588	Poria cocos (Schw.) Wolf
甘草	58.8235	Glycyrrhiza uralensis Fisch. ex DC.
白芍	35.2941	Paeonia lactiflora Pall.
黨參	29.4118	Codonopsis pilosula (Franch.) Nannf.
地龍	41.1765	Pheretima aspergillum (perrier)
桂枝	29.4118	Cinnamomum cassia (L.) J.Presl
當歸	47.0588	Angelica sinensis (Oliv.) Diels
遠志	41.1765	Polygala tenuifolia Willd.
水蛭	23.5294	Whitmania acranulata Whitman
赤芍	23.5294	Peaonia veitchii Lynch
雞血藤	23.5294	Spatholobus suberectus Dunn
益智仁	35.2941	Alpinia oxyphylla Miq.
黃耆	52.9412	Astragalus mongholicus Bunge
山藥	17.6471	Dioscorea oppositifolia L.
熟地黃	29.4118	Rehmannia glutinosa (Gaertn.) DC.	processed Rehmannia glutinosa (Gaertn.) DC.
膽南星	17.6471	Arisaema erubescens (Wall.) Schott
牛膝	29.4118	Achyranthes bidentata Blume
白朮	17.6471	Atractylodes macrocephala Koidz.
大黃	17.6471	Rheum palmatum L.
石菖蒲	41.1765	Acorus calamus var. angustatus Besser
栝蔞	17.6471	Trichosanthes kirilowii Maxim.
人參	17.6471	Panax ginseng C.A.Mey.
龜板	23.5294	Chinemys reevesii (Gray)
鹿角膠	17.6471	Cervus nippon Temminck
何首烏	11.7647	Polygonum multiflorum Thunb.
天麻	11.7647	Gastrodia elata Blume
杜仲	11.7647	Eucommia ulmoides Oliv.
葛根	11.7647	Pueraria lobata (Willd.) Ohwi
枳殼	11.7647	Citrus aurantium L.
川芎	17.6471	Conioselinum anthriscoides 'Chuanxiong'
神曲	11.7647	Massa Fermentata Medicinalis
酸棗仁	11.7647	Ziziphus jujuba Mill.
羌活	11.7647	Notopterygium incisum Ting. ex H. T. Chang Notopterygium forbesii Boiss.
菟絲子	11.7647	Cuscuta chinensis Lam.
附子	11.7647	Aconitum carmichaeli Debeaux
丹參	11.7647	Salvia miltiorrhiza Bunge
紫河車	11.7647	Placenta Hominis
半夏	5.88235	Pinellia ternata (Thunb.) Makino
巴戟天	5.88235	Morinda officinalis How.
淫羊藿	5.88235	Epimedium brevicornum Maxim.
紅花	5.88235	Carthamus tinctorius L.
五加皮	5.88235	Acanthopanax gracilistylus W. W. Smith
威靈仙	5.88235	Clematis chinensis Osbeck
木瓜	5.88235	Chaenomeles speciosa (Sweet) Nakai
獨活	5.88235	Angelica biserrata (Shan et Yuan) Yuan et Shan
豨薟草	5.88235	Siegesbeckia orientalis L.
澤瀉	5.88235	Alisma plantago-aquatica L.
牡丹皮	5.88235	Paeonia × suffruticosa Andrews
陳皮	5.88235	Citrus reticulata Blanco
黃柏	5.88235	Phellodendron chinense C.K.Schneid.
升麻	5.88235	Cimicifuga heracleifolia Kom.
全蠍	5.88235	Buthus martensii Karsch
山楂	5.88235	Crataegus pinnatifida Bge. var. major N. E. Br
厚朴	5.88235	Magnolia officinalis Rehder & E.H.Wilson
決明子	5.88235	Cassia obtusifolia L.
燈心草	5.88235	Juncus effusus L.
琥珀	5.88235	Succinum
知母	5.88235	Anemarrhena asphodeloides Bunge
蘆根	5.88235	Phragmites communis Trin.
蟬蛻	5.88235	Cryptotympana pustulata Fabricius
麥芽	5.88235	Hordeum vulgare L.
柏子仁	5.88235	Platycladus orientalis (L.) Franco.
生地黃	5.88235	Rehmannia glutinosa (Gaertn.) DC.
肉桂	5.88235	Cinnamomum cassia (L.) J.Presl
芒硝	5.88235	Mirabilitum
防己	5.88235	Stephania tetrandra S. Moore
防風	5.88235	Saposhnikovia divaricata (Turcz.) Schisch.
雞內金	5.88235	Gallus gallus domesticus Brisson
黃精	5.88235	Polygonatum sibiricum Redoute
乾薑	5.88235	Zingiber officinale Roscoe
山茱萸	17.6471	Cornus officinalis Siebold & Zucc.
太子參	5.88235	Pseudostellaria heterophylla (Miq.) Pax ex Pax et Hoffm.
鬱金	17.6471	Curcuma longa L.
