# Supplementary material for: Chinese herbal medicine for the treatment of children with cerebral palsy: a meta-analysis of randomized controlled trials with core herbs exploration
Source: Front Pharmacol. 2025 Feb 26;16:1500095. doi: 10.3389/fphar.2025.1500095 (PMC11897310; doi:10.3389/fphar.2025.1500095)
Supplement: Supplementary file 8 [file Table1.xlsx]

## Sheet: default_1
Group
